# Supplementary material for: Global Loss of Core 1-Derived O-Glycans in Mice Leads to High Mortality Due to Acute Kidney Failure and Gastric Ulcers
Source: Int J Mol Sci. 2022 Jan 24;23(3):1273. doi: 10.3390/ijms23031273 (PMC8835874; doi:10.3390/ijms23031273)
Supplement: Supplementary file 1 [file ijms-23-01273-s001.zip]

Archive with 4 entries (4 files):
- Figure_S1.pdf
- Figure_S2.pdf
- Figure_S3.pdf
- Table_S1.pdf
